# Supplementary material for: Sprayed PAA-CaO2 nanoparticles combined with calcium ions and reactive oxygen species for antibacterial and wound healing
Source: Regen Biomater. 2023 Aug 21;10:rbad071. doi: 10.1093/rb/rbad071 (PMC10503269; doi:10.1093/rb/rbad071)
Supplement: rbad071_Supplementary_Data [file rbad071_supplementary_data.zip]

Archive with 2 entries (2 files):
- The FINAL versions of Supplementary materials (RB-2023-079-R2).pdf
- Contributor (RB-2023-079-R2).pdf
